# Supplementary material for: Deletion variants calling in third-generation sequencing data based on a dual-attention mechanism
Source: Brief Bioinform. 2024 Jun 8;25(4):bbae269. doi: 10.1093/bib/bbae269 (PMC11162298; doi:10.1093/bib/bbae269)
Supplement: supplementary-table_bbae269 [file supplementary-table_bbae269.xlsx]

## Sheet: table 3
	HG002	HG003	HG004	F1
Non-att	0.9245	0.9356	0.9213	0.946
DASV	0.967	0.95	0.937	0.981

## Sheet: table 4
CLR	coverage		SVIM	SNIFFLES	PBSV	cuteSV	DASV
	69X	Precision	0.943	0.961	0.988	0.88	0.946
		Recall	0.943	0.842	0.943	0.91	0.988
		F1	0.943	0.898	0.965	0.895	0.967
	50X	Precision	0.9235	0.8875	0.9451	0.863	0.92
		Recall	0.9127	0.8771	0.9117	0.843	0.9526
		F1	0.9181	0.8823	0.9281	0.8529	0.936
	35X	Precision	0.8875	0.9041	0.9192	0.8958	0.88
		Recall	0.9316	0.825	0.9278	0.7914	0.9808
		F1	0.909	0.8627	0.9235	0.8403	0.9277
	20X	Precision	0.8913	0.9718	0.8698	0.9625	0.7976
		Recall	0.831	0.4693	0.7924	0.5238	0.9387
		F1	0.8601	0.633	0.8293	0.6784	0.8624
CCS	28X	Precision	0.896	0.784	0.954	0.934	0.82
		Recall	0.726	0.851	0.6702	0.755	0.872
		F1	0.802	0.816	0.7875	0.835	0.845
	10X	Precision	0.847	0.792	0.914	0.92	0.72
		Recall	0.812	0.843	0.689	0.742	0.98
		F1	0.829	0.817	0.786	0.821	0.83

## Sheet: table 5
HG003	SVIM	SNIFFLES	PBSV	CUTESV	DASV
Precision	0.935	0.777	0.95	0.911	0.928
Recall	0.901	0.875	0.941	0.888	0.975
F1	0.918	0.823	0.945	0.899	0.95
HG004	SVIM	SNIFFLES	PBSV	CUTESV	DASV
Precision	0.811	0.875	0.901	0.897	0.921
Recall	0.955	0.777	0.964	0.908	0.953
F1	0.877	0.823	0.931	0.902	0.937

## Sheet: table 6
coverage		SVIM	SNIFFLES	PBSV	CUTESV	DASV
155	Precision	0.912	0.803	0.926	0.935	0.972
	Recall	0.826	0.826	0.685	0.722	0.991
	F1	0.867	0.814	0.787	0.815	0.981
116	Precision	0.9401	0.8944	0.9921	0.8636	0.922
	Recall	0.7104	0.8054	0.5746	0.9457	0.9638
	F1	0.8092	0.8476	0.7277	0.9028	0.9434
77	Precision	0.9549	0.9183	0.9892	0.8128	0.885
	Recall	0.6091	0.7758	0.5287	0.9482	0.9625
	F1	0.7438	0.8411	0.6891	0.8753	0.9221

## Sheet: table 7a
sample	coverage		SVIM	SNIFFLES	PBSV	CUTESV	DASV
50-1000	90×	Precision	0.968	0.9516	0.9673	0.966	0.9842
		Recall	0.9913	0.9855	0.9175	0.9846	0.9959
		F1	0.9795	0.9683	0.9417	0.9752	0.99
	65×	Precision	0.9423	0.9961	0.9989	0.9973	0.9949
		Recall	0.978	0.9719	0.9198	0.9669	0.9839
		F1	0.9598	0.9839	0.9577	0.9819	0.9894
	45×	Precision	0.95	0.9977	0.9977	0.9989	0.9657
		Recall	0.9779	0.9309	0.9217	0.9412	0.9876
		F1	0.9637	0.9631	0.9582	0.9692	0.9765
	20×	Precision	0.9125	0.9973	0.9831	0.9987	0.9341
		Recall	0.9954	0.8703	0.9271	0.8782	0.984
		F1	0.9521	0.9295	0.9543	0.9346	0.9584

## Sheet: table 7b
sample	coverage		SVIM	SNIFFLES	PBSV	CUTESV	DASV
1k-5k	90×	Precision	0.8735	0.8706	0.9056	0.9671	0.9253
		Recall	0.9114	0.9631	0.9723	0.8521	0.9748
		F1	0.892	0.9145	0.9378	0.906	0.9494
	65×	Precision	0.8885	0.8652	0.9034	0.8478	0.9134
		Recall	0.9505	0.998	0.9554	0.8421	0.9645
		F1	0.9185	0.9269	0.9287	0.8449	0.9383
	45×	Precision	0.869	0.9724	0.7534	0.9796	0.9007
		Recall	0.9128	0.8343	0.9922	0.8273	0.9204
		F1	0.8904	0.8981	0.8565	0.897	0.9104
	20×	Precision	0.7674	0.9501	0.9793	0.9422	0.8817
		Recall	0.7794	0.6764	0.6509	0.7549	0.8921
		F1	0.7734	0.7902	0.782	0.8382	0.8869

## Sheet: table 8a
sample	coverage		SVIM	SNIFFLES	PBSV	CUTESV	DASV
50-1000	90×	Precision	0.9311	0.9167	0.9615	0.9526	0.9628
		Recall	0.9512	0.9278	0.9476	0.9721	0.9902
		F1	0.941	0.9222	0.9545	0.9623	0.9763
	65×	Precision	0.8721	0.9702	0.9846	0.9746	0.9747
		Recall	0.918	0.9202	0.9175	0.8421	0.9833
		F1	0.8945	0.9445	0.9499	0.9035	0.979
	45×	Precision	0.8742	0.9548	0.977	0.9713	0.9621
		Recall	0.8995	0.8219	0.8955	0.8176	0.9437
		F1	0.8867	0.8834	0.9345	0.8878	0.9528
	20×	Precision	0.8412	0.8514	0.9326	0.9461	0.874
		Recall	0.832	0.7429	0.7963	0.6919	0.9011
		F1	0.8366	0.7935	0.8591	0.7993	0.8873

## Sheet: table 8b
sample	coverage		SVIM	SNIFFLES	PBSV	CUTESV	DASV
1k-5k	90×	Precision	0.8519	0.8901	0.922	0.8902	0.9215
		Recall	0.9074	0.9176	0.9401	0.9121	0.9431
		F1	0.8788	0.9036	0.922	0.901	0.9322
	65×	Precision	0.8123	0.9146	0.9198	0.8452	0.8921
		Recall	0.8976	0.8972	0.8722	0.831	0.9317
		F1	0.8528	0.9058	0.8954	0.838	0.9115
	45×	Precision	0.8192	0.8961	0.8992	0.8836	0.8774
		Recall	0.8532	0.748	0.8517	0.7876	0.8791
		F1	0.8359	0.8154	0.8748	0.8328	0.8782
	20×	Precision	0.8061	0.819	0.8416	0.8563	0.7914
		Recall	0.7452	0.7081	0.6235	0.6972	0.8216
		F1	0.7745	0.7595	0.7163	0.7686	0.8062
